# Supplementary material for: Clinicopathological features of adult-onset neuronal intranuclear inclusion disease
Source: Brain. 2016 Oct 25;139(12):3170–86. doi: 10.1093/brain/aww249 (PMC5382941; doi:10.1093/brain/aww249)
Supplement: Supplementary Data [file aww249_supp.zip]

Archive with 3 entries (3 files):
- brain-2016-00640-File012.pdf
- brain-2016-00640-File010.pdf
- brain-2016-00640-File011.pdf
